# Supplementary material for: Polyphenols for the Prevention or Management of Preeclampsia: A Systematic Review and Meta‐Analysis
Source: BJOG. 2025 Mar 3;132(7):867–79. doi: 10.1111/1471-0528.18106 (PMC12051244; doi:10.1111/1471-0528.18106)
Supplement: Supplementary file 2 — Figure S7. Research integrity assessment. [file BJO-132-867-s003.xlsx]

## Sheet: RCT
Name year	Title	Domain 1: Retraction or expression of concern				Domain 2: Trial registration						Domain 3: Ethics approval							Domain 4: Author group									Domain 5: Methods											Domain 6: Results										Any other (critical) comment?
		Retraction	Concerns expressed elsewhere (e.g. preprint server)	Notes	Conclusion Domain 1	Trial date	Registry number	Prospectively registered	Are dates in the publication consistent with those in the registration entry?	Notes	Conclusion Domain 2	Ethics approval reported in publication?	Name and location of the ethics committee	Ethics committee approval	Ethics approval number	Written informed consent	Notes	Conclusion Domain 3	List of authors	Number of authors	Affiliations	Location	Is the number of authors plausible for the study design?	Are the authors from a different country than the country the study took place?	No obvious inconsistencies in the article about authorship?	Notes	Conclusion Domain 4	Randomization sufficiently described	Sample size consistent with randomization method	Baseline details provided	Study flow diagram included	No. of randomized participants reported	No. of participants receiving the intervention reported	No. of analyzed participants reported	Reasons for missing data provided	Other discrepancies	Notes	Conclusion Domain 5	Plausible number of patients recruited	Realistic response rate / no. lost to follow up	No unexplained overlap in text/data with another published article	No excessive similarity / difference in participant characteristics between groups?	No discrepancy between data reported in figures, tables, and text	Numbers of participants added up	Correct calculations of proportions and percentages	No implausible results	Notes	Conclusion Domain 6
		Critical	Important			Yes = do not assess for domain 2	Critical	Critical	Important			Critical	Critical	Important	Critical	Critical			Important	Important	Important	Important	Important	Critical	Critical			Critical	Important	Important	Optional	Optional	Optional	Optional	Optional				Important	Important	Important	Important	Important	Important	Important	Important			Mandatory
Andira 2020	The effect of extract moringa oleifera leaves plus Royal Jelly on hematocrit level of anaemic pregnant women in Takalar District	No	No	-	No concern	No	Not reported	n/a	n/a	No registration	Some concern	No	n/a	n/a	n/a	Yes	No ethics approval, but the linked study (Hastuty 2020) provided this information	Some concern	Ayu Andira [1], Veni Hadju [2], Andi Ariyandi [3]	3	1 Midwifery Division, Postgraduate Faculty, Hasanuddin University, Indonesia 2 Nutrition Division, Public Health Faculty, Hasanuddin University, Indonesia 3 Physiology Division, Medical Faculty, Hasanuddin Universiy, Indonesia	Indonesia	Yes	No	No	Author team have published multiple studies from this project in 2019-2020, many of which raise concerns about multiple publishing.	High concern	No	Uncertain - baseline age suggests a stratified approach but was not described in Methods	Yes	No	No	Cannot distinguish no. randomised from no. receiving intervention - no study flow diagram	Cannot distinguish no. randomised from no. analysed - no study flow diagram	N/A	-	Unclear if truly randomised	High concern	Yes	N/A; loss to follow-up not reported	All 4 articles published in the same journal and the same or consecutive issues, with the same baseline statistics	None	None	Yes	n and % don't match (Table 1: n=6, 33.3%, should be n=16)	Yes	Typo in baseline	Some concern	No clear eligiblity criteria
Arundhana 2018	The effect of Moringa-based supplementation on Fetal Birth Weight in Jeneponto Regency	No	No	-	No concern	No	Not reported	n/a	n/a	No registration	Some concern	Yes	Ethical commission of Faculty of Medicine, Hasanuddin University	Cannot determine	UH16090723	No	No informed consent	High concern	Andi Imam Arundhana [1]*, Muhammad Syafruddin Nurdin [2], Veni Hadju [1], Ansariadi [3], Andi Zulkifli [3]	5	1 Nutrition Department, School of Public Health, Hasanuddin University, Indonesia 2 District Health Office of Jeneponto Regency, Indonesia 3 Epidemiology Department, School of Public Health, Hasanuddin University, Indonesia	Indonesia	Yes	No	No	Author team have published multiple studies from this project in 2019-2020, many of which raise concerns about multiple publishing.	High concern	No	Uncertain	Uncertain	No	No	Cannot distinguish no. randomised from no. receiving intervention - no study flow diagram	Cannot distinguish no. randomised from no. analysed - no study flow diagram	N/A	-	It was unclear how many participants were randomised in the original study, and how the final sample size related to the original randomised samples	High concern	Yes	N/A; loss to follow-up not reported	None	None	None	Yes	Yes	Yes	-	No concern	No clear eligiblity criteria; unclear actual duration of intervention (Basri 2021 says 90 days, Arundhana 2018 says 12 weeks)
Basri 2021	Effect of moringa oleifera supplementation during pregnancy on the prevention of stunted growth in children between the ages of 36 to 42 months	No	No	-	No concern	No	Not reported	n/a	n/a	No registration	Some concern	Yes	Ethics commission of the Faculty of Public Health, Hasanuddin University, Indonesia	Cannot determine	511199302	No	No informed consent	High concern	Hasan Basri [1], Veni Hadju [2], Andi Zulkifli [3], Aminuddin Syam [2], Rahayu Indriasari [2]	5	1 Doctoral student in Nutrition Science, School of Public Health, Hasanuddin University, Makassar; 2 Department of Nutrition Science, School of Public Health, Hasanuddin University, Makassar; 3 Department of Epidemiology, School of Publlic Health, Hasanuddin University, Makassar, Indonesia	Indonesia	Yes	No	No	Author team have published multiple studies from this project in 2019-2020, many of which raise concerns about multiple publishing.	High concern	No	Uncertain	Uncertain	No	No	Cannot distinguish no. randomised from no. receiving intervention - no study flow diagram	Cannot distinguish no. randomised from no. analysed - no study flow diagram	Yes	-	It was unclear how many participants were randomised in the original study, and how the final sample size related to the original randomised samples	High concern	Yes	Yes	None	None	None	Yes	Yes	Yes	-	No concern	No clear eligiblity criteria; unclear actual duration of intervention (Basri 2021 says 90 days, Arundhana 2018 says 12 weeks)
Chen 2003	Effect of Salvia Miltiorrhiza, Ligustrazine and Magnesium Sulfate on Outcomes of Patients with Pregnancy-induced Hypertension	No	No	-	No concern	Yes	n/a	n/a	n/a	-	Not assessed	No	n/a	n/a	n/a	No	No ethics approval	High concern	Chen Chen, Zhao Yang, Yu Ruojing, Wen Liangzhen, Su Chunhong, Huang Yanyi, Li Yingtao, Mai Yanming	8	The medical center for critical pregnant women in Guangzhou The second municipal hospital , Guangzhou medical college 510150 ,China	China	Yes	No	No	-	No concern	No	Uncertain	Yes	No	Yes	Cannot distinguish no. randomised from no. receiving intervention - no study flow diagram	Cannot distinguish no. randomised from no. analysed - no study flow diagram	N/A	-	Unclear if truly randomised	High concern	Yes	N/A; loss to follow-up not reported	None	None	None	Yes	Yes	Yes	-	No concern	No mention of how control group (n=50) was recruited
Hastuty 2020	The effect of giving extracted moringa oleifera leaves plus Royal Jelly supplement on erythrocyte index of anemia pregnant women in Takalar District	No	No	-	No concern	No	Not reported	n/a	n/a	No registration	Some concern	Yes	Ethical commission for Health Research of Medical Faculty, Hasanuddin University, Indonesia	Cannot determine	No. 439/UN4.6.4.5.31/PP36/2020; Protocol Number UH20070314	Yes	-	No concern	Dewi Hastuty [1], Veni Hadju [2], Andi Ariyandy [3]	3	1 Midwifery department, Faculty of Postgraduate School, Hasanuddin University 2 Nutritional science department, Faculty of Public Health, Hasanuddin University 3 Physiology department, Medical faculty, Hasanuddin University	Indonesia	Yes	No	No	Author team have published multiple studies from this project in 2019-2020, many of which raise concerns about multiple publishing.	High concern	No	Uncertain - baseline age suggests a stratified approach but was not described in Methods	Yes	No	No	Cannot distinguish no. randomised from no. receiving intervention - no study flow diagram	Cannot distinguish no. randomised from no. analysed - no study flow diagram	N/A	-	Unclear if truly randomised	High concern	Yes	N/A; loss to follow-up not reported	All 4 articles published in the same journal and the same or consecutive issues, with the same baseline statistics	None	None	Yes	Yes	Yes	-	No concern	No clear eligiblity criteria
Li 2009	Investigation on treatment of fetal growth restriction by salvia injection combined with composite amino acid	No	No	-	No concern	No	Not reported	n/a	n/a	No registration	Some concern	No	n/a	n/a	n/a	No	No ethics approval	High concern	Li Chun-fang, Gou Wen-li, Han Zhen	3	Department of Obstetrics and Gynecology, The First Affiliated Hospital of School of Medicine, Xi'an Jiaotong University (Xi'an 710061)	China	Yes	No	No	-	No concern	No	Uncertain	Yes	Yes	Yes	Yes	Yes	N/A	-	Unclear if truly randomised	High concern	Yes	N/A; loss to follow-up not reported	None	None	None	Yes	Yes	Yes	-	No concern	Need clarification on randomisation
Mandasari 2020	The effect of giving extracted moringa oleifera leaves plus royal jelly supplement on infant weight and length of new born of anemia pregnant woman in Takalar district	No	No	-	No concern	No	Not reported	n/a	n/a	No registration	Some concern	No	n/a	n/a	n/a	Yes	No ethics approval, but the linked study (Hastuty 2020) provided this information	Some concern	Miranti Mandasari [1], Veni Hadju [2], Andi Ariyandy [3]	3	1 Midwifery department, FacultyofPostgraduateSchool, HasanuddinUniversity 2 Nutritional sciencedepartment, FacultyofPublicHealth, Hasanuddin University 3 Physiologydepartment, Medicalfaculty, Hasanuddin University	Indonesia	Yes	No	No	Author team have published multiple studies from this project in 2019-2020, many of which raise concerns about multiple publishing.	High concern	No	Uncertain - baseline age suggests a stratified approach but was not described in Methods	Yes	No	No	Cannot distinguish no. randomised from no. receiving intervention - no study flow diagram	Cannot distinguish no. randomised from no. analysed - no study flow diagram	N/A	-	Unclear if truly randomised	High concern	Yes	N/A; loss to follow-up not reported	All 4 articles published in the same journal and the same or consecutive issues, with the same baseline statistics	None	None	Yes	Yes	Yes	-	No concern	No clear eligiblity criteria
Miraj 2016	The impact of Silymarin on antioxidant capacity of serum and lipid peroxidation in patients with severe pre-eclampsia	No	No	-	No concern	No	IRCT201509042388/N1	No information	No information	Registration entry cannot be found	Some concern	No	n/a	n/a	n/a	Yes	No ethics approval	High concern	Sepide Miraj [1], Fahime Kave Baghbahadorani [2]*	2	1 MD, Resident of Obstetrics and Gynecology, Cellular and Molecular Research Center, Shahrekord University of Medical Sciences, Shahrekord, Iran 2 Resident of Obstetrics and Gynecology Cellular and Molecular Research Center, Shahrekord University of medical sciences, Shahrekord, Iran	Iran	Yes	No	No	-	No concern	Yes	Yes	Baseline statistics not provided	Yes	Yes	Yes	Yes	N/A	-	Two other reports from same study have concerns about baseline statistics; no baseline statistics from this study to verify.	High concern	Yes	N/A; loss to follow-up not reported	None	None	None	Yes	Yes	Yes	-	No concern	Need clarification on ethics approval and baseline statistics
Nadimin 2019	Increasing of nutrition status of pregnant women after supplementation of moringa leaf extract (Moringa oliefera) in the coastal area of Makassar, Indonesia	No	No	-	No concern	No	Not reported	n/a	n/a	No registration	Some concern	No	n/a	n/a	n/a	No	No ethics approval	High concern	Nadimin [1], Veni Hadju [2], Suryani As’ad [3], Agussalim Bukhari [4], Irmawati Arundhana [5], Rudy Hartono [1]	6	1 Health Polytechnic of Ministry in Makassar, Indonesia 2 Professor of Community Nutrition, Public Health Faculty 3 Professor of Nutrition 4 Assistant Professor, Medical Faculty, Hasanuddin University, Indonesia 5 Basic Pharmacy Sciences of College Makassar, Indonesai	Indonesia	Yes	No	No	Author team have published multiple studies from this project in 2019-2020, many of which raise concerns about multiple publishing.	High concern	Yes	Yes	Baseline statistics not provided	No	Yes	Cannot distinguish no. randomised from no. receiving intervention - no study flow diagram	Cannot distinguish no. randomised from no. analysed - no study flow diagram	N/A	-	No baseline statistics	Some concern	Yes	N/A; loss to follow-up not reported	None	None	None	Yes	Yes	Yes	-	No concern	No clear eligiblity criteria
Nadimin 2020	A comparison between extract Moringa oleifera and iron tablet on prevention low birth weight in pregnant mothers in Makassar, Indonesia	No	No	-	No concern	No	Not reported	n/a	n/a	No registration	Some concern	Yes	Ethics commission of the Faculty of Medicine, Hasanuddin University, Indonesia	Cannot determine	Not reported	Yes	-	No concern	Nadimin [a], Veni Hadju [b], Suryani As’ad [c], Agussalim Bukhari [c], Andi Imam Arundhana [b]∗, Imrawati [d]	6	a Department of Nutrition, Politeknik Kesehatan Kemenkes Makassar, Indonesia b Department of Nutrition, School of Public Health, Hasanuddin University, Indonesia c Departmet of Nutrition, School of Medicine, Hasanuddin Univerisity, Indonesia d Sekolah Tinggi Ilmu Farmasi (STIFA) Makassar, Indonesia	Indonesia	Yes	No	No	Author team have published multiple studies from this project in 2019-2020, many of which raise concerns about multiple publishing.	High concern	No	Yes	Baseline statistics not provided	No	Yes	Cannot distinguish no. randomised from no. receiving intervention - no study flow diagram	Cannot distinguish no. randomised from no. analysed - no study flow diagram	N/A	-	No baseline statistics; no info on sample size but this was provided in the linked article	Some concern	Yes	N/A; loss to follow-up not reported	None	None	None	Yes	Yes	Yes	-	No concern	No clear eligiblity criteria
Pawlowicz 2000	Administration of natural anthocyanins derived from chokeberry retardation of idiopathic and preeclamptic origin. Influence on metabolism of plasma oxidized lipoproteins: the role of autoantibodies to oxidized low density lipoproteins	No	No	-	No concern	Yes	n/a	n/a	n/a	-	Not assessed	No	n/a	n/a	n/a	No	No ethics approval	High concern	Pawel Pawlowicz [1], Jan Wilczynski [1], Grzegorz Siachowiak [2] , Piotr Hincz [1]	4	1 Department of Maternal and Ptodic Medicine, Institute of the Polish Mother's Health Center in Lodz 2 Menopause Clinic of the Institute of Polish Mother's Health Center in Lodz	Not reported	Yes	No	No	-	No concern	Yes	Yes	Yes	Yes	Yes	Yes	Yes	N/A	-	-	No concern	Yes	N/A; loss to follow-up not reported	None	None	None	Yes	Yes	Yes	-	No concern	Need clarification on ethics approval
Shen 2020	A pilot study on investigating the role of Salvia miltiorrhiza in fetal growth restriction	No	No	-	No concern	No	Not reported	n/a	n/a	No registration	Some concern	Yes	Ethics committee of The Ninth People’s Hospital of Suzhou, China	Cannot determine	2016-007	Yes	-	No concern	Fanghua Shen [1], Hongdao Lv [1], Yun Shi [1], Sandy Lau [2], Fang Guo [3], Qi Chen [2]	6	1Department of Obstetrics and Gynaecology, Suzhou Ninth People’s Hospital, Suzhou, China; 2Department of Obstetrics and Gynaecology, The University of Auckland, Auckland, New Zealand; 3The Hospital of Obstetrics and Gynaecology, Fudan University, Shanghai, China	China	Yes	No	No	-	No concern	No	Uncertain	Yes	No	Yes	Cannot distinguish no. randomised from no. receiving intervention - no study flow diagram	Cannot distinguish no. randomised from no. analysed - no study flow diagram	N/A	-	Unclear if truly randomised	High concern	Yes	N/A; loss to follow-up not reported	None	None	None	Yes	Yes	Yes	-	No concern	Need clarification on randomisation
Zakiah 2020	The effect of giving the supplement of kelor leaves (Moringa oleifera leaves) plus Royal Jelly to Malondialdehid levels in anemic pregnant women in Takalar District	No	No	-	No concern	No	Not reported	n/a	n/a	No registration	Some concern	Yes	Ethical commitee of Medical Faculty of Universitas Hasanuddin, Indonesia	Cannot determine	Not reported	Yes	-	No concern	Via Zakiah [1], Veni Hadju [2], Andy Ariyandy [3]	3	1 Midwifery Department, Faculty of Postgraduate School, Hasanuddin University 2 Nutritional science Department, Faculty of Public Health, Hasanuddin University 3 Physiology Department, Medical Faculty, Hasanuddin University, Indonesia	Indonesia	Yes	No	No	Author team have published multiple studies from this project in 2019-2020, many of which raise concerns about multiple publishing.	High concern	No	Uncertain - baseline age suggests a stratified approach but was not described in Methods	Yes	No	No	Cannot distinguish no. randomised from no. receiving intervention - no study flow diagram	Cannot distinguish no. randomised from no. analysed - no study flow diagram	N/A	-	Unclear if truly randomised	High concern	Yes	N/A; loss to follow-up not reported	All 4 articles published in the same journal and the same or consecutive issues, with the same baseline statistics	None	None	Yes	Yes	Yes	-	No concern	No clear eligiblity criteria
Chu 2008	Treating oligohydramnios with extract of Salvia miltiorrhiza: a randomized control trial	No	No	-	No concern	No	Not reported	n/a	n/a	No registration	Some concern	Yes	Local institute review board and the hospital ethics committee [unspecified], China	Cannot determine	Not reported	Yes	Unclear ethics committee	Some concern	Hong-nü Chu, Mei-juan Shen	2	Affiliated Hospital, School of Medicine, Hangzhou Normal University, 310016, Hangzhou, China	Indonesia	Yes	No	No	-	No concern	Yes	Yes	Yes	No	Yes	Cannot distinguish no. randomised from no. receiving intervention - no study flow diagram	Cannot distinguish no. randomised from no. analysed - no study flow diagram	N/A	-	-	No concern	Yes	N/A; loss to follow-up not reported	None	None	None	Yes	Yes	Yes	-	No concern	-
Ding 2017	Efficacy of resveratrol to supplement oral nifedipine treatment in pregnancy-induced preeclampsia	No	No	-	No concern	No	Not reported	n/a	n/a	No registration	Some concern	Yes	Ethical committee in the Maternal and Child Health Care Hospital of Shandong Province, China	Cannot determine	Not reported	Yes	-	No concern	Jian Ding [1 2], Yan Kang [1 2], Yuqin Fan [1 2], Qi Chen [3]	4	1 Department of Obstetrics and Gynecology, Maternal and Child Health Care Hospital of Shandong Province, Jinan, Shandong Province, China 2 Department of Obstetrics and Gynecology, Provincial Hospital Affiliated to Shandong University, Jinan, Shandong Province, China 3 Department of Obstetrics and Gynecology, Zoucheng People’s Hospital, Zoucheng, Shandong Province, China	China	Yes	No	No	-	No concern	Yes	Yes	Yes	Yes	Yes	No	No	Yes	-	-	No concern	Yes	N/A; loss to follow-up not reported	None	None	None	Yes	Yes	Yes	-	No concern	-
Fadinie 2019	Curcumin's effect on COX-2 and IL-10 serum in preeclampsia's patient undergo sectio caesarea with spinal anesthesia	No	No	-	No concern	No	Not reported	n/a	n/a	No registration	Some concern	No	n/a	n/a	n/a	Yes	No ethics approval	High concern	Wulan Fadinie [1], Aznan Lelo [2], Dadik Wahyu Wijaya [3], Sarma Nursani Lumbanraja [4]	4	1 Department of Anesthesiology and Intensive Care, Universitas Sumatera Utara, Medan, Indonesia; 2 Department of Pharmacology and Therapeutics, Universitas Sumatera Utara, Medan, Indonesia 3 Department of Anesthesiology and Intensive Care, Universitas Sumatera Utara, Medan, Indonesia; 4 Department of Obstetrics and Gynecology, Universitas Sumatera Utara, Medan, Indonesia	Indonesia	Yes	No	No	-	No concern	Yes	Yes	Yes	Yes	Yes	Yes	Yes	N/A	-	-	No concern	Yes	N/A; loss to follow-up not reported	None	None	None	Yes	Yes	Yes	-	No concern	-
Fadinie 2020	Curcumin and its effect on preeclampsia: As anti-inflammatory, analgesic, and anticoagulant	No	No	-	No concern	No	Not reported	n/a	n/a	No registration	Some concern	Yes	Ethics committee of the Faculty of Medicine, Universitas Sumatera Utara, Indonesia	Cannot determine	Not reported	Yes	-	No concern	Wulan Fadinie [1], Aznan Lelo [2], Dadik Wahyu Wijaya [3], Sarma Nursani Lumbanraja [4]	4	1 Department of Anesthesiology and Intensive Care, Universitas Sumatera Utara, Medan, Indonesia; 2 Department of Pharmacology and Therapeutics, Universitas Sumatera Utara, Medan, Indonesia 3 Department of Anesthesiology and Intensive Care, Universitas Sumatera Utara, Medan, Indonesia; 4 Department of Obstetrics and Gynecology, Universitas Sumatera Utara, Medan, Indonesia	Indonesia	Yes	No	No	-	No concern	Yes	Yes	Baseline statistics not provided	Yes	Yes	Yes	Yes	N/A	-	No baseline statistics	Some concern	Yes	N/A; loss to follow-up not reported	None	None	None	Yes	Yes	Yes	-	No concern	-
Fang 2009	[Effect of integrative Chinese and Western medicine in treating pregnant women with intrahepatic cholestasis]	No	No	-	No concern	No	Not reported	n/a	n/a	No registration	Some concern	No	n/a	n/a	n/a	No	No ethics approval	High concern	Fang Jing, Gou Wenli, Li Qiling	3	Department of Gynecology and Obstetrics, the First Affiliated Hospital Medical College, Xi'an Jiaotong University, Xi'an, China	China	Yes	No	No	-	No concern	Uncertain	Uncertain	Yes	Yes	Yes	Yes	Yes	N/A	-	Unclear if truly randomised; no baseline statistics	High concern	Yes	Probably yes	None	None	None	Yes	Yes	Yes	-	No concern	-
Hekmatzadeh 2014	A randomized clinical trial of the efficacy of applying a simple protocol of boiled Anethum Graveolens seeds on pain intensity and duration of labor stages	No	No	-	No concern	No	Not reported	n/a	n/a	No registration	Some concern	Yes	Ethics committee of Yasuj Medical University, Iran	Cannot determine	Not reported	Yes	-	No concern	Seyedeh Fatemeh Hekmatzadeh [a], Fatemeh Bazarganipour [b], Jonmohamad Malekzadeh [c], Fatemeh Goodarzi [d], Shahintaj Aramesh [e]	5	a Medicinal plant Research Center, Yasuj University of Medical Sciences, Yasuj Iran b Fertility & infertility research center, Hormozgan University of medical sciences, Bandarabbas, Iran c Department of Statistics and Epidemiology, Yasuj Medical University, Yasuj, Iran d Department of Midwifery, Yasuj Medical University, Yasuj, Iran e Department of gynecology and obstetrics, Yasuj Medical Univers…	Iran	Yes	No	No	-	No concern	Yes	Yes	Yes	Yes	Yes	Yes	Yes	N/A	-	-	No concern	Yes	N/A; loss to follow-up not reported	None	None	None	Yes	Yes	Yes	-	No concern	-
Lai 2009	The effect of injection salvia miltiorrhiza plus magnesium sulfate on vasoactive substance and renal function in women with pregnancy-induced hypertension syndrome	No	No	-	No concern	No	Not reported	n/a	n/a	No registration	Some concern	No	n/a	n/a	n/a	No	No ethics approval	High concern	Tie-ying Lai	1	Department of Obstetrics and Gynaecology, The People's Hospital of Longquan City, Zhejiang Longquan 323700, China	Indonesia	No	No	No	Only 1 author	Some concern	Yes	Yes	Yes	No	Yes	Cannot distinguish no. randomised from no. receiving intervention - no study flow diagram	Cannot distinguish no. randomised from no. analysed - no study flow diagram	N/A	-	-	No concern	Yes	N/A; loss to follow-up not reported	None	None	None	Yes	Yes	Yes	-	No concern	-
Lin 2010	Effect of antioxidants on amelioration of high-risk factors inducing hypertensive disorders in pregnancy	No	No	-	No concern	No	Not reported	n/a	n/a	No registration	Some concern	No	n/a	n/a	n/a	Yes	No ethics approval Author only stated "this study did not breach any medical ethics."	High concern	LIN Jian-hua, YANG Yi-ke, LIU Hua, LIN Qi-de, ZHANG Wei-yuan	5	Department of Obstetrics and Gynecology, Renji Hospital, Shanghai Jiao Tong University School of Medicine, Shanghai 200127, China (Lin JH, Yang YK, Liu H and Lin QD) Beijing Obstetrics and Gynecology Hospital, Capital Medical University, Beijing 100026, China (Zhang WY)	China	Yes	No	No	-	No concern	Yes	Yes	Yes	Yes	Yes	Yes	Yes	Yes	-	-	No concern	Yes	Yes	None	None	None	Yes	Yes	Yes	-	No concern	-
Ma 2018	Analysis of the efficacy of resveratrol treatment in patients with scarred uterus	No	No	-	No concern	No	Not reported	n/a	n/a	No registration	Some concern	Yes	Ethical committee of Hebei Medical University Affiliated Hospital Obstetric, China	Cannot determine	20150320WS	Yes	-	No concern	Huashu Ma, Zongxu Qiao	2	Department of Gynecology, Xingtai People's Hospital, Hebei Medical University, Affiliated Hospital Obstetric, Xingtai, Hebei 054001, P.R. China	China	Yes	No	No	-	No concern	Yes	Yes	Baseline statistics not provided	No	Yes	Cannot distinguish no. randomised from no. receiving intervention - no study flow diagram	Cannot distinguish no. randomised from no. analysed - no study flow diagram	N/A	-	No baseline statistics	Some concern	Yes	N/A; loss to follow-up not reported	None	None	None	Yes	Yes	Yes	-	No concern	-
Malvasi 2017	Can trans resveratrol plus d-chiro-inositol and myo-inositol improve maternal metabolic profile in overweight pregnant patients?	No	No	-	No concern	No	Not reported	n/a	n/a	No registration	Some concern	No	n/a	n/a	n/a	Yes	No ethics approval	High concern	A. Malvasi [1], I. Kosmas [2], O.A. Mynbaev [3], R. Sparic4, S. Gustapane5, M. Guido6, A. Tinelli7	7	1Department of Obstetric & Gynecology, Santa Maria Hospital, GVM Care & Research, Bari, Italy; Laboratory of Human Anatomy, Department of Applied Mathematics, Moscow Institute of Physics and Technology (State University), Moscow Region, Russia; 2Department of Obstetrics and Gynecology, University of Ioannina, Medical School, Greece; Laboratory of Human Anatomy, Department of Applied Mathematics, …	Italy	Yes	Yes	No	It was unclear which country the study was conducted in	Some concern	Yes	Yes	Yes	Yes	Yes	Yes	Yes	Yes	-	Dosage, frequency and duration of treatment unclear	High concern	Yes	Yes	None	None	None	Yes	Yes	Yes	-	No concern	-
Shao 2014	The curative effect of spasmolysis and anticoagulant therapy in early onset pre-eclampsia	No	No	-	No concern	No	Not reported	n/a	n/a	No registration	Some concern	Yes	Ethics committee of [Maternal and Child Health Hospital of Fuyang City, China]	Cannot determine	Not reported	Yes	-	No concern	Shao Shao	1	Department of Obstetrics and Gynecology y Maternal and Child Health Hospital of Fuyang City, Zhejiang Fuyang 311400, China	China	No	No	No	Only 1 author	Some concern	Yes	Yes	Baseline statistics not provided	No	Yes	Cannot distinguish no. randomised from no. receiving intervention - no study flow diagram	Cannot distinguish no. randomised from no. analysed - no study flow diagram	N/A	-	No baseline statistics	Some concern	Yes	N/A; loss to follow-up not reported	None	None	None	Yes	Yes	Yes	-	No concern	-
Shi 2018	Epigallocatechin gallate enhances treatment efficacy of oral nifedipine against pregnancy-induced severe pre-eclampsia: A double-blind, randomized and placebo-controlled clinical study	No	No	-	No concern	No	Not reported	n/a	n/a	No registration	Some concern	Yes	Ethics committee of Cangzhou Central Hospital, China	Cannot determine	Not reported	Yes	-	No concern	D.-D. Shi MD, J.-j. Guo MD, L. Zhou MD, N. Wang MD	4	Cangzhou Central Hospital, Cangzhou, Hebei, China	China	Yes	No	No	-	No concern	Yes	Yes	Yes	Yes	Yes	Yes	Yes	N/A	-	-	No concern	Yes	Probably yes	None	None	None	Yes	Yes	Yes	-	No concern	-
Simoes-Wust 2018a	Two Randomised Clinical Trials on the Use of Bryophyllum pinnatum in Preterm Labour: Results after Early Discontinuation	No	No	-	No concern	No	NCT00163579	No	No		Some concern	Yes	Local ethics committees (Trial I - Basel; Trial II - Zurich), Switzerland	Cannot determine	Not reported	Yes	Unclear ethics committee	Some concern	Ana Paula Simões-Wüst [a], Olav Lapaireb, Irene Hösli [b], Regula Wächter [a], Karin Fürer [a], Martin Schnelle [c], Mónica Mennet-von Eiff [c], Burkhardt Seifert [d], Ursula von Mandach [a]	9	a Department of Obstetrics, University Hospital Zurich, Zurich, Switzerland; b Department of Obstetrics, University Hospital Basel, Basel, Switzerland; c Weleda AG, Arlesheim, Switzerland; d Department of Biostatistics at Epidemiology, Biostatistics and Prevention Institute, University of Zurich, Zurich, Switzerland	Switzerland	Yes	No	No	-	No concern	Yes	Yes	Yes	No	Yes	Cannot distinguish no. randomised from no. receiving intervention - no study flow diagram	Cannot distinguish no. randomised from no. analysed - no study flow diagram	N/A	-	-	No concern	Yes	N/A; loss to follow-up not reported	None	None	None	Yes	Yes	Yes	-	No concern	-
Simoes-Wust 2018b	Two Randomised Clinical Trials on the Use of Bryophyllum pinnatum in Preterm Labour: Results after Early Discontinuation	No	No	-	No concern	No	NCT00391339	Probably yes	No		Some concern	Yes	Local ethics committees (Trial I - Basel; Trial II - Zurich), Switzerland	Cannot determine	Not reported	Yes	Unclear ethics committee	Some concern	Ana Paula Simões-Wüst [a], Olav Lapaireb, Irene Hösli [b], Regula Wächter [a], Karin Fürer [a], Martin Schnelle [c], Mónica Mennet-von Eiff [c], Burkhardt Seifert [d], Ursula von Mandach [a]	9	a Department of Obstetrics, University Hospital Zurich, Zurich, Switzerland; b Department of Obstetrics, University Hospital Basel, Basel, Switzerland; c Weleda AG, Arlesheim, Switzerland; d Department of Biostatistics at Epidemiology, Biostatistics and Prevention Institute, University of Zurich, Zurich, Switzerland	Switzerland	Yes	No	No	-	No concern	Yes	Yes	Yes	No	Yes	Cannot distinguish no. randomised from no. receiving intervention - no study flow diagram	Cannot distinguish no. randomised from no. analysed - no study flow diagram	N/A	-	-	No concern	Yes	N/A; loss to follow-up not reported	None	None	None	Yes	Yes	Yes	-	No concern	-
Simpson 2001	Raspberry leaf in pregnancy: its safety and efficacy in labor	No	No	-	No concern	Yes	n/a	n/a	n/a	-	Not assessed	Yes	Participating institution’s Human Subject Ethics Committee [unspecified], Australia	Cannot determine	Not reported	Yes	Unclear ethics committee	Some concern	Michele Simpson*, DipRemedial Therapies, Myra Parsons* , Jennifer Greenwood*, Kenneth Wade	5	7 Jordana Place, Castle Hill, NSW 2154, Australia	Australia	Yes	No	No	-	No concern	Yes	Yes	Yes	No	Yes	Cannot distinguish no. randomised from no. receiving intervention - no study flow diagram	Cannot distinguish no. randomised from no. analysed - no study flow diagram	Yes	-	-	No concern	Yes	Yes	None	None	None	Yes	Yes	Yes	-	No concern	-
Sulistyowati 2022	A randomized clinical trial of the efficacy of applying a simple protocol of boiled Anethum Graveolens seeds on pain intensity and duration of labor stages	No	No	-	No concern	No	Not reported	n/a	n/a	No registration	Some concern	No	n/a	n/a	n/a	Yes	No ethics approval	High concern	DID Sulistyowati [1], Ariawan Soejoenoes [2], Soeharyo Hadisaputro [2], Untung Sujianto [2]	4	1 Poltekkes Kemenkes Semarang; DIKK FK Diponegoro University Semarang 2 DIKK FK Diponegoro University Semarang	Indonesia	Yes	No	No	-	No concern	Yes	Yes	Yes	No	Yes	Cannot distinguish no. randomised from no. receiving intervention - no study flow diagram	Cannot distinguish no. randomised from no. analysed - no study flow diagram	N/A	-	-	Some concern	Yes	N/A; loss to follow-up not reported	None	None	None	Yes	Yes	Yes	-	No concern	-
Tan 2000	Treatment of intrauterine growth retardation with magnesium sulfate	No	No	-	No concern	Yes	n/a	n/a	n/a	-	Not assessed	No	n/a	n/a	n/a	No	No ethics approval	High concern	Tan Yi, Zhang Wenque, Lu Bing	3	Department of Obstetrics and GynecologySecond People′s Hospital of Yunnan ProvinceKunming	China	Yes	No	No	-	No concern	Yes	Yes	Yes	No	Yes	Cannot distinguish no. randomised from no. receiving intervention - no study flow diagram	Cannot distinguish no. randomised from no. analysed - no study flow diagram	N/A	-	-	No concern	Yes	N/A; loss to follow-up not reported	None	None	None	Yes	Yes	Yes	-	No concern	No corresponding email to clarify with authors
Wing 2015	Pilot study to evaluate compliance and tolerability of cranberry capsules in pregnancy for the prevention of asymptomatic bacteriuria	No	No	-	No concern	No	Not reported	n/a	n/a	No registration	Some concern	Yes	Institutional review boards of [University of California's Medical Center; Miller Children’s and Women’s Hospital], USA	Cannot determine	Not reported	Yes	-	No concern	Deborah A. Wing [1], Pamela J. Rumney [1], Sasha Hindra [1], Lizette Guzman [1], Jennifer Le [2,3], Michael Nageotte [2]	7	1 Department of Obstetrics-Gynecology, University of California, Irvine, Orange, CA. 2 Miller Children’s and Women’s Hospital, Long Beach, Long Beach, CA. 3 Skaggs School of Pharmacy, University of California, San Diego, San Diego, CA.	USA	Yes	No	No	-	No concern	Yes	Yes	Yes	Yes	Yes	Yes	Yes	Yes	-	-	No concern	Yes	Yes	None	None	None	Yes	Yes	Yes	-	No concern	-
Yang 2018	Effects of compound danshen injection combined with magnesium sulfate on serum MPO and hs-CRP in patients with severe preeclampsia	No	No	-	No concern	No	Not reported	n/a	n/a	No registration	Some concern	Yes	Ethics committee of The Second People's Hospital of Liaocheng, China	Cannot determine	Not reported	Yes	-	No concern	Kun Yang [1], Gaoxia Dong [1], Ying Tian [2], Jian Li [3]	4	1 Department of Obstetrics, The Second People's Hospital of Liaocheng, Liaocheng, Shandong 252600; 2 Department of Obstetrics, Zhangqiu Maternity and Child Care Hospital, Jinan, Shandong 250200; 3 Department of Obstetrics, Qingdao Central Hospital, Qingdao, Shandong 266042, P.R. China	China	Yes	No	No	-	No concern	No	Uncertain	Yes	No	Yes	Cannot distinguish no. randomised from no. receiving intervention - no study flow diagram	Cannot distinguish no. randomised from no. analysed - no study flow diagram	N/A	-	Unclear if truly randomised	High concern	Yes	N/A; loss to follow-up not reported	None	None	None	Yes	Yes	Yes	-	No concern	-
Zhang 2017	Dietary epigallocatechin 3-gallate supplement improves maternal and neonatal treatment outcome of gestational diabetes mellitus: a double-blind randomised controlled trial	No	No	-	No concern	No	Not reported	n/a	n/a	No registration	Some concern	Yes	Ethical committee of Central Hospital of Zibo, China	Cannot determine	Not reported	Yes	-	No concern	H. Zhang, S. Su, X. Yu, Y. Li	4	Department of Gynecology, The Central Hospital of Zibo, Zibo, Shandong, China	China	Yes	No	No	-	No concern	Yes	Yes	Yes	Yes	Yes	Yes	Yes	N/A	-	-	No concern	Yes	N/A; loss to follow-up not reported	None	None	None	Yes	Yes	Yes	-	No concern	-
Zhao 2021	Effects of Compound Danshen Injection Combined with Magnesium Sulfate on Pregnancy-Induced Hypertension Syndrome under the Guidance of Empirical Mode Decomposition Algorithm-Based Ultrasound Image	No	No	-	No concern	No	Not reported	n/a	n/a	No registration	Some concern	Yes	Ethics committee of [the Fourth Hospital of Shijiazhuang], China	Cannot determine	Not reported	Yes	-	No concern	Xia Zhao, Hongbin Wang, Yanan Gao, Yanan Wang	4	Department of Obstetrics and Gynecology, _x0019_e Fourth Hospital of Shijiazhuang, Shijiazhuang 050011, China	China	Yes	No	No	-	No concern	No	Uncertain	Yes	No	Yes	Cannot distinguish no. randomised from no. receiving intervention - no study flow diagram	Cannot distinguish no. randomised from no. analysed - no study flow diagram	N/A	-	Unclear if truly randomised	High concern	Yes	N/A; loss to follow-up not reported	None	None	None	Yes	Yes	Yes	-	No concern	-
Zheng 2015	Effect of Magnesium Sulfate, Nifedipine Tablet Combined Salvia Injection on ET-1/NO, TXA2/PGI2 and Hemorheology of Preeclampsia Patients	No	No	-	No concern	No	Not reported	n/a	n/a	No registration	Some concern	Yes	Ethic committee of Zhucheng Maternal and Child Health Hospital, China	Cannot determine	Not reported	Yes	-	No concern	Patients ZHENG Zheng, YAO Jing, ZHU Jia-mei, LI Mei, QIU Shu-qiong, ZHU Zhao-xia, ZHANG Ming	7	Department of Gynecology and Obstetrics, Zhucheng Maternal and Child Health Hospital, Shandong (262200)	China	Yes	No	No	-	No concern	Yes	Yes	Yes	No	Yes	Cannot distinguish no. randomised from no. receiving intervention - no study flow diagram	Cannot distinguish no. randomised from no. analysed - no study flow diagram	N/A	-	-	No concern	Probably no	N/A; loss to follow-up not reported	None	None	None	Yes	Yes	Yes	700+ patients are a considerably large number for 2 years and 1 hospital	Some concern	-
Zhou 2022	Effect of Compound Danshen Injection Combined with Magnesium Sulfate on Oxidative Stress, TNF-Î±, NO, and Therapeutic Efficacy in Severe Preeclampsia	No	No	-	No concern	No	Not reported	n/a	n/a	No registration	Some concern	Yes	Ethic committee of our hospital (unspecified)	Cannot determine	Not reported	Yes	Unclear ethics committee	Some concern	Yanling Zhou [1], Juan Wang [2], Lei Wang [3], Jing Tang [4], Chengwei Zhang [5]	5	1 Department of Obstetrics, Yantaishan Hospital, Yantai 264000, China 2 Department of Clinical Laboratory, Zhangqiu District People’s Hospital, Jinan 250200, China 3 ICU, The Affliated Qingdao Central Hospital of Qingdao University, the Second Affliated Hospital of Medical College of Qingdao University, Qingdao 266042, China 4 Department of Gynaecology, Zhangqiu District Maternity and Child Care …	China	Yes	No	No	-	No concern	No	Uncertain	Yes	No	Yes	Cannot distinguish no. randomised from no. receiving intervention - no study flow diagram	Cannot distinguish no. randomised from no. analysed - no study flow diagram	N/A	-	Unclear if truly randomised	High concern	Yes	N/A; loss to follow-up not reported	None	None	None	Yes	Yes	Yes	-	No concern	-
[truncated: 1 more columns]
