# Supplementary material for: Polyphenols for the Prevention or Management of Preeclampsia: A Systematic Review and Meta‐Analysis
Source: BJOG. 2025 Mar 3;132(7):867–79. doi: 10.1111/1471-0528.18106 (PMC12051244; doi:10.1111/1471-0528.18106)
Supplement: Supplementary file 3 — Figure S11. Risk‐of‐bias assessment. [file BJO-132-867-s002.xlsx]

## Sheet: Study by study
Unique ID	Experimental	Comparator	Outcome	Weight	D1	D2	D3	D4	D5	Overall
Ding 2017_AE	resveratrol + nifedipine	placebo + nifedipine	adverse effects (combined)	1									Low risk
Ding 2017_chest pain	resveratrol + nifedipine	nifedipine only	chest pain	1									Some concerns
Ding 2017_dizziness	resveratrol + nifedipine	nifedipine only	dizziness	1									High risk
Ding 2017_hypotension	resveratrol + nifedipine	nifedipine only	hypotension	1
Ding 2017_maternal tachycardia	resveratrol + nifedipine	nifedipine only	maternal tachycardia	1								D1	Randomisation process
Ding 2017_headache	resveratrol + nifedipine	nifedipine only	mild headache	1								D2	Deviations from the intended interventions
Ding 2017_nausea	resveratrol + nifedipine	nifedipine only	nausea	1								D3	Missing outcome data
Ding 2017_no_doses	resveratrol + nifedipine	nifedipine only	number of doses needed to control blood pressure	1								D4	Measurement of the outcome
Ding 2017_BW	resveratrol + nifedipine	nifedipine only	birth weight	1								D5	Selection of the reported result
Ding 2017_high_Apgar	resveratrol + nifedipine	nifedipine only	high Apgar score	1
Ding 2017_SOB	resveratrol + nifedipine	nifedipine only	shortness of breath	1
Ding 2017_time_BP	resveratrol + nifedipine	nifedipine only	time needed to control blood pressure	1
Ding 2017_time_crisis	resveratrol + nifedipine	nifedipine only	time to next hypertensive crisis	1
Ding 2017_vomiting	resveratrol + nifedipine	nifedipine only	vomiting	1
Fang 2009_high_Apgar	danshen (Salvia miltorrhiza) + jiangxiang (Dalbergiae odoriferae) + ursodeoxycholic acid	ursodeoxycholic acid	high Apgar score	1
Fang 2009_fetal distress	danshen (Salvia miltorrhiza) + jiangxiang (Dalbergiae odoriferae) + ursodeoxycholic acid	ursodeoxycholic acid	fetal distress	1
Fang 2009_MSAF	danshen (Salvia miltorrhiza) + jiangxiang (Dalbergiae odoriferae) + ursodeoxycholic acid	ursodeoxycholic acid	meconium staining of amniotic fluid	1
Fang 2009_BW	danshen (Salvia miltorrhiza) + jiangxiang (Dalbergiae odoriferae) + ursodeoxycholic acid	ursodeoxycholic acid	birth weight	1
Lai 2009_ET-1	danshen (Salvia miltiorrhiza) + MgSO4	MgSO4 only	ET-1	1
Lai 2009_PGFI	danshen (Salvia miltiorrhiza) + MgSO4	MgSO4 only	6-keto-PGFI	1
Lin 2010_HDP	danshen (Salvia miltiorrhiza)	no intervention	HDP	1
Malvasi 2017_SBP	trans-resveratrol + myoinositol + D-chiro-inositol	myoinositol + D-chiro-inositol only	SBP	1
Malvasi 2017_DBP	trans-resveratrol + myoinositol + D-chiro-inositol	myoinositol + D-chiro-inositol only	DBP	1
Shao 2014_BW	danshen (Salvia miltiorrhiza) + MgSO4	MgSO4 only	birth weight	1
Shao 2014_PPH	danshen (Salvia miltiorrhiza) + MgSO4	MgSO4 only	postpartum haemorrhage	1
Shao 2014_elevated transaminases	danshen (Salvia miltiorrhiza) + MgSO4	MgSO4 only	elevated transaminases	1
Shao 2014_neonatal asphyxia	danshen (Salvia miltiorrhiza) + MgSO4	MgSO4 only	neonatal asphyxia	1
Shao 2014_neonatal death	danshen (Salvia miltiorrhiza) + MgSO4	MgSO4 only	neonatal death	1
Shao 2014_placental abruption	danshen (Salvia miltiorrhiza) + MgSO4	MgSO4 only	placental abruption	1
Shi 2018_adverse effects (combined)	Green tea extract (Camellia sinensis) + nifedipine	nifedipine only	adverse effects (combined)	1
Shi 2018_BW	Green tea extract (Camellia sinensis) + nifedipine	nifedipine only	birth weight	1
Shi 2018_high_Apgar	Green tea extract (Camellia sinensis) + nifedipine	nifedipine only	high Apgar score	1
Shi 2018_chest pain	Green tea extract (Camellia sinensis) + nifedipine	nifedipine only	chest pain	1
Shi 2018_dizziness	Green tea extract (Camellia sinensis) + nifedipine	nifedipine only	dizziness	1
Shi 2018_hypotension	Green tea extract (Camellia sinensis) + nifedipine	nifedipine only	hypotension	1
Shi 2018_tachycardia	Green tea extract (Camellia sinensis) + nifedipine	nifedipine only	maternal tachycardia	1
Shi 2018_headache	Green tea extract (Camellia sinensis) + nifedipine	nifedipine only	mild headache	1
Shi 2018_nausea	Green tea extract (Camellia sinensis) + nifedipine	nifedipine only	nausea	1
Shi 2018_no_doses	Green tea extract (Camellia sinensis) + nifedipine	nifedipine only	number of doses needed to control blood pressure	1
Shi 2018_SOB	Green tea extract (Camellia sinensis) + nifedipine	nifedipine only	shortness of breath	1
Shi 2018_time_BP	Green tea extract (Camellia sinensis) + nifedipine	nifedipine only	time needed to control blood pressure	1
Shi 2018_time_crisis	Green tea extract (Camellia sinensis) + nifedipine	nifedipine only	time to next hypertensive crisis	1
Shi 2018_vomiting	Green tea extract (Camellia sinensis) + nifedipine	nifedipine only	vomiting	1
Simoes-Wust 2018a_BW	Bryophyllum pinnatum + tocolytics	tocolytics only	birth weight	1
Simoes-Wust 2018a_Apgar	Bryophyllum pinnatum + tocolytics	tocolytics only	Apgar score	1
Simoes-Wust 2018a_GA	Bryophyllum pinnatum + tocolytics	tocolytics only	GA at birth	1
Simoes-Wust 2018a_PTB	Bryophyllum pinnatum + tocolytics	tocolytics only	preterm birth	1
Simoes-Wust 2018a_NICU	Bryophyllum pinnatum + tocolytics	tocolytics only	NICU admission	1
Simoes-Wust 2018b_Apgar	Bryophyllum pinnatum	nifedipine	Apgar score	1
Simoes-Wust 2018b_BW	Bryophyllum pinnatum	nifedipine	birth weight	2
Simoes-Wust 2018b_SBP	Bryophyllum pinnatum	nifedipine	SBP	3
Simoes-Wust 2018b_DBP	Bryophyllum pinnatum	nifedipine	DBP	4
Simoes-Wust 2018b_GA	Bryophyllum pinnatum	nifedipine	GA at birth	5
Simoes-Wust 2018b_dizziness	Bryophyllum pinnatum	nifedipine	dizziness	6
Simoes-Wust 2018b_headache	Bryophyllum pinnatum	nifedipine	headaches	7
Simoes-Wust 2018b_vomiting	Bryophyllum pinnatum	nifedipine	vomiting	8
Simpson 2001_DBP	raspberry (Rubus idaeus Linn)	placebo	DBP	1
Simpson 2001_LBW	raspberry (Rubus idaeus Linn)	placebo	low birth weight	1
Simpson 2001_Apgar	raspberry (Rubus idaeus Linn)	placebo	Apgar score	1
Simpson 2001_PTB	raspberry (Rubus idaeus Linn)	placebo	preterm birth	1
Simpson 2001_GA	raspberry (Rubus idaeus Linn)	placebo	GA at birth	1
Simpson 2001_PPH	raspberry (Rubus idaeus Linn)	placebo	incidence of blood loss	1
Simpson 2001_MSAF	raspberry (Rubus idaeus Linn)	placebo	meconium staining of amniotic fluid	1
Simpson 2001_NICU	raspberry (Rubus idaeus Linn)	placebo	NICU admission	1
Simpson 2001_PIH	raspberry (Rubus idaeus Linn)	placebo	PIH/preeclampsia	1
Simpson 2001_respiratory distress	raspberry (Rubus idaeus Linn)	placebo	respiratory distress	1
Simpson 2001_diarrhoea	raspberry (Rubus idaeus Linn)	placebo	diarrhoea	1
Simpson 2001_constipation	raspberry (Rubus idaeus Linn)	placebo	constipation	1
Simpson 2001_nausea	raspberry (Rubus idaeus Linn)	placebo	nausea	1
Simpson 2001_vomiting	raspberry (Rubus idaeus Linn)	placebo	vomiting	1
Simpson 2001_headaches	raspberry (Rubus idaeus Linn)	placebo	headaches	1
Simpson 2001_heartburn	raspberry (Rubus idaeus Linn)	placebo	heartburn	1
Simpson 2001_strong uterine tightening	raspberry (Rubus idaeus Linn)	placebo	uterine tightening	1
Simpson 2001_dizziness	raspberry (Rubus idaeus Linn)	placebo	dizziness	1
Simpson 2001_bloating	raspberry (Rubus idaeus Linn)	placebo	bloating	1
Simpson 2001_rash	raspberry (Rubus idaeus Linn)	placebo	rash	1
Simpson 2001_side effects	raspberry (Rubus idaeus Linn)	placebo	side effects (composite)	1
Tan 2000_BW	danshen (Salvia miltiorrhiza)	no intervention	birth weight	1
Wing 2015_adverse effects	cranberry (Vaccinium mascorpon) - proanthocyanidin	placebo	adverse effects (combined)	1
Wing 2015_LBW	cranberry (Vaccinium mascorpon) - proanthocyanidin	placebo	low birth weight	1
Wing 2015_constipation	cranberry (Vaccinium mascorpon) - proanthocyanidin	placebo	constipation	1
Wing 2015_BW	cranberry (Vaccinium mascorpon) - proanthocyanidin	placebo	birth weight	1
Wing 2015_Apgar_high	cranberry (Vaccinium mascorpon) - proanthocyanidin	placebo	high Apgar score	1
Wing 2015_PTB	cranberry (Vaccinium mascorpon) - proanthocyanidin	placebo	preterm birth	1
Wing 2015_diarrhoea	cranberry (Vaccinium mascorpon) - proanthocyanidin	placebo	diarrhoea	1
Wing 2015_GA	cranberry (Vaccinium mascorpon) - proanthocyanidin	placebo	GA at birth	1
Wing 2015_heartburn	cranberry (Vaccinium mascorpon) - proanthocyanidin	placebo	heartburn	1
Wing 2015_loss of apetite	cranberry (Vaccinium mascorpon) - proanthocyanidin	placebo	loss of apetite	1
Wing 2015_nausea	cranberry (Vaccinium mascorpon) - proanthocyanidin	placebo	nausea	1
Wing 2015_NICU	cranberry (Vaccinium mascorpon) - proanthocyanidin	placebo	NICU admission	1
Wing 2015_stomachache	cranberry (Vaccinium mascorpon) - proanthocyanidin	placebo	stomachache	1
Wing 2015_vomiting	cranberry (Vaccinium mascorpon) - proanthocyanidin	placebo	vomiting	1
Zhao 2021_clinical effect_any	danshen (Salvia miltorrhiza) + jiangxiang (Dalbergiae odoriferae) + ursodeoxycholic acid	MgSO4	any clinical effect	1
Zhao 2021_clinical effect	danshen (Salvia miltorrhiza) + jiangxiang (Dalbergiae odoriferae) + ursodeoxycholic acid	MgSO4	clinical effect	1
Zhao 2021_eclampsia	danshen (Salvia miltorrhiza) + jiangxiang (Dalbergiae odoriferae) + ursodeoxycholic acid	MgSO4	eclampsia	1
Zhao 2021_ET-1	danshen (Salvia miltorrhiza) + jiangxiang (Dalbergiae odoriferae) + ursodeoxycholic acid	MgSO4	ET-1	1
Zhao 2021_PTB	danshen (Salvia miltorrhiza) + jiangxiang (Dalbergiae odoriferae) + ursodeoxycholic acid	MgSO4	preterm birth	1
Zhang 2017_GA	Green tea (Camellia sinensis) - ECGC	placebo	GA at birth	1
Zhang 2017_LBW	Green tea (Camellia sinensis) - ECGC	placebo	low birth weight	1
Zhang 2017_neonatal hypoglycaemia	Green tea (Camellia sinensis) - ECGC	placebo	neonatal hypoglycaemia	1
Zhang 2017_respiratory distress	Green tea (Camellia sinensis) - ECGC	placebo	neonatal respiratory distress	1
Zhang 2017_macrosomnia	Green tea (Camellia sinensis) - ECGC	placebo	macrosomia	1
Zhang 2017_Apgar	Green tea (Camellia sinensis) - ECGC	placebo	Apgar score	1
Zheng 2015_ET-1	danshen (Salvia miltiorrhiza) + MgSO4	MgSO4 only	ET-1	1
Zheng 2015_PGI2	danshen (Salvia miltiorrhiza) + MgSO4	MgSO4 only	PGI2	1
